# Supplementary material for: Toxicity of Macroalgae Extracts to Larvae of the Northern House Mosquito
Source: Life (Basel). 2024 Nov 21;14(12):1527. doi: 10.3390/life14121527 (PMC11677908; doi:10.3390/life14121527)
Supplement: Supplementary file 1 [file life-14-01527-s001.zip]

Archive with 1 entries (1 files):
- life-3296331-supplementary.pdf
